# Supplementary material for: Uncovering Diagnostic Value of Mitogenome for Identification of Cryptic Species Fusarium graminearum Sensu Stricto
Source: Front Microbiol. 2021 Aug 31;12:714651. doi: 10.3389/fmicb.2021.714651 (PMC8439580; doi:10.3389/fmicb.2021.714651)
Supplement: Supplementary file 4 [file Table_1.XLSX]

## Sheet: Arkusz1
Supplementary file 1. Characteristics of fungal strains used in this study											Location	nad1 gene				nad2 gene												nad3 gene			nad4L gene			nad5 gene			cox2 gene											cob gene
											Intron type	i1 (I)	i2 (IB)			i1 (IC2)		i2 unknown	i3 (IC2)		i4 (IC2)		i5 (IA)					i1 (IC2)			i1 (IC1)			i1 (IB)			i1 (IC2)		i2 (IB)		i3 (IA)		i4 (unknown)		i5 (IC1)			i1 (group II)
											HEG type			GIY-YIG			LAGLIDADG			LAGLIDADG		LAGLIDADG		LAGLIDADG	unknown	unknown			LAGLIDADG			LAGLIDADG			LAGLIDADG			LAGLIDADG		GIY-YIG		LAGLIDADG		GIY-YIG		GIY-YIG			reverse transcriptase
Strain	Fungal collection	GenBank Accession number	Species	Origin	Year of isolation	Host	Mitogenome size (bp)	Mitogenome GC content (%)	LV-uORF GC content (%)	LV-uORF size (bp)		intron size (nt)	intron size (nt)	HEG size (nt)		intron size (nt)	HEG size (nt)	intron size (nt)	intron size (nt)	HEG size (nt)	intron size (nt)	HEG size (nt)	intron size (nt)	HEG size (nt)	HEG size (nt)	HEG size (nt)		intron size (nt)	HEG size (nt)		intron size (nt)	HEG size (nt)		intron size (nt)	HEG size (nt)		intron size (nt)	HEG size (nt)	intron size (nt)	HEG size (nt)	intron size (nt)	HEG size (nt)	intron size (nt)	HEG size (nt)	intron size (nt)	HEG size (nt)		intron size (nt)	rt size (nt)
CBS 110253*	CBS-KNAW	MW182647	Fusarium acaciae-mearnsii	South Africa	2007	Leguminosae-mimosoideae	101777	31.7	34.1	5796		306	1146	993		1406	1278	-	1484	810	1602	1251	1668	981	-	-		1444	1263		1988	1032		1012	909		-	-	1147	873	-	-	1784	1368	1861	1368		-	-
CBS 110255*	CBS-KNAW	MW182648		South Africa	unknown	Acacia mearnsii	99430	31.8	34.8	6267		306	1146	993		1406	1278	-	1484	810	1602	1251	1668	981	-	-		1444	1263		1988	1032		1012	909		-	-	1147	873	-	-	-	-	1861	1368		-	-
CBS 123662*	CBS-KNAW	MW182649		Australia	unknown	soil	102172	31.8	34.8	6267		306	1146	993		1406	1278	-	1484	810	1602	1251	1668	981	-	-		1444	1263		1988	1032		1012	909		-	-	1147	873	-	-	1784	1368	1861	1368		-	-
CBS 122858*	CBS-KNAW	MW182651	Fusarium aethiopicum	Ethiopia	unknown	wheat	100557	31.8	34.1	5796		307	1146	993		1406	1278	-	1475	924	1617	1251	1672	1062	-	-		1453	1263		1973	654		1012	909		-	-	1147	873	-	-	1876	1344	1861	1368		-	-
CBS 123667*	CBS-KNAW	MW182650		Ethiopia	unknown	wheat	98773	31.6	34.2	5796		307	1146	993		1406	1278	-	1475	924	1603	1251	1680	1062	-	-		1453	1263		1973	654		1012	909		-	-	1147	873	-	-	-	-	1861	1368		-	-
191317	unknown	MN935429	Fusarium asiaticum	China	2018	rice	91967	31.5	34.0	5795		307	1146	993		1406	1278	-	1474	924	1602	1251	1633	1053	-	-		1444	1263		1961	744		1012	909		-	-	1146	870	1995	1515	-	-	1861	1368		-	-
180363	unknown	MN935425		China	2018	rice	93531	31.6	34.1	5796		307	1146	993		1406	1278	-	1475	876	1602	1251	1633	1053	-	-		1444	1263		1961	744		1012	909		-	-	1146	870	1995	1515	-	-	1861	1368		-	-
CBS 110258*	CBS-KNAW	MW182652		China, Shanghai Province	unknown	wheat	93343	31.4	32.2	4536		307	1146	993		1406	1278	-	1475	924	1602	1251	1633	1053	-	-		1444	1263		1961	744		1012	909		-	-	1146	870	1995	1515	-	-	1861	1368		-	-
CBS 110244*	CBS-KNAW	MW182653	Fusarium austroamericanum	Brazil	unknown	polypore	94278	31.7	34.1	5796		-	-	-		1406	1278	-	1454	1257	-	-	-	-	-	-		-	-		1972	1032		1012	909		-	-	1158	879	1985	1521	1770	1359	1861	1368		-	-
CBS 110246*	CBS-KNAW	MW182654		Brazil	unknown	maize	91374	31.9	34.1	5796		-	-	-		1406	1278	-	1454	1257	-	-	1643	987	-	-		-	-		1972	1032		1012	909		-	-	1158	879	-	-	1786	1359	1861	1368		-	-
CBS 316,73*	CBS-KNAW	MW182657	Fusarium boothii	South Africa	unknown	corn	102456	31.8	34.0	5796		-	-	-		1406	1278	2504	1454	1257	1429	1260	1645	987	-	-		1444	1263		1960	1032		1012	909		-	-	1159	879	2003	1521	1780	1359	1861	1368		-	-
CBS 110251*	CBS-KNAW	MW182655		Nepal	unknown	corn	98485	31.7	34.0	5796		-	-	-		1406	1278	-	1454	1257	1429	1260	1645	987	-	-		1444	1263		1960	1032		1012	909		-	-	1159	879	2003	1521	1780	1359	1861	1368		-	-
CBS 119170*	CBS-KNAW	MW182656		South Africa	unknown	unknown	98523	31.6	34.0	5796		-	-	-		1406	1278	-	1463	1257	-	-	1645	987	-	-		1444	1263		1960	1032		1012	909		-	-	1159	879	2003	1521	1780	1359	1861	1368		-	-
CBS 119179*	CBS-KNAW	MW182658	Fusarium brasilicum	Brazil	unknown	barley	93602	32.1	34.1	5796		-	-	-		1406	1278	2504	1456	1257	-	-	1645	1026	-	-		1444	1263		1960	1032		1012	909		-	-	1159	879	-	-	-	-	1861	1242		-	-
CBS 119180*	CBS-KNAW	MW182659		Brazil	unknown	oats	93625	32.1	34.1	5796		-	-	-		1406	1278	2504	1456	1257	-	-	1645	1026	-	-		1444	1263		1960	1032		1012	909		-	-	1159	879	-	-	-	-	1861	1242		-	-
CBS 119183*	CBS-KNAW	MW182660	Fusarium cortadariae	New Zealand	1965	Cortaderia selloana	88409	31.9	34.1	5796		-	-	-		1406	1278	-	1455	1257	-	-	1643	987	-	-		-	-		1972	1032		1012	909		-	-	1158	879	-	-	-	-	1861	1368		-	-
CBS 123655*	CBS-KNAW	MW182661		New Zealand	unknown	corn	93074	31.8	34.1	5796		-	-	-		1406	1278	-	1455	1257	-	-	1643	987	-	-		-	-		1972	1032		1012	909		-	-	1158	879	1961	1512	1786	1359	1861	1368		-	-
CBS 123659*	CBS-KNAW	MW182662		Brazil	unknown	wheat	94173	31.8	34.1	5796		-	-	-		1406	1278	-	1455	1257	-	-	1659	777	-	-		1444	1263		1960	1032		1012	909		-	-	1159	879	-	-	1780	1359	1861	1242		-	-
CBS 119175*	CBS-KNAW	MW182663	Fusarium gerlachii	USA	unknown	unknown	99662	31.7	34.3	5796		306	1146	993		1406	1278	-	1465	1188	1601	1251	1632	1053	-	-		1444	1263		1972	1032		1012	909		1460	930	1159	879	-	-	1780	1359	1861	1368		-	-
CBS 119176*	CBS-KNAW	MW182664		USA	unknown	unknown	99666	31.7	34.3	5796		306	1146	993		1406	1278	-	1465	1188	1601	1251	1632	1053	-	-		1444	1263		1972	1032		1012	909		1460	930	1159	879	-	-	1780	1359	1861	1368		-	-
CBS 127524*	CBS-KNAW	MW182667	Fusarium louisianense	USA, Louisiana, Jefferson Davis Parish	2007	wheat	97807	31.7	34.3	5796		306	1146	993		1406	1278	-	1465	1188	1601	1251	1632	1053	-	-		1444	1263		1972	1032		1012	909		1466	930	1148	873	-	-	1780	1360	1861	1368		-	-
CBS 127525*	CBS-KNAW	MW182668		USA, Louisiana, Jefferson Davis Parish	2007	wheat	96101	31.8	34.3	5796		306	1146	993		1406	1278	-	1465	1188	1602	1251	1632	1053	-	-		1444	1263		1972	1032		1012	909		1467	807	1148	873	-	-	1780	1359	1861	1368		-	-
CBS 110249*	CBS-KNAW	MW182669	Fusarium meridionale	South Africa	unknown	soil	92936	32.0	34.1	5796		-	-	-		1406	1278	2504	1455	1257	-	-	1645	987	-	-		1453	1263		1960	1032		1012	909		-	-	1159	879	-	-	-	-	-	-		-	-
CBS 110260*	CBS-KNAW	MW182670	F. meridionale x F. asiaticum hybrid strain	Nepal	unknown	corn	94364	31.7	34.1	5796		-	-	-		1406	1278	-	1455	1257	-	-	1645	987	-	-		1453	1263		1960	1032		1012	909		-	-	1159	879	-	-	1780	1359	-	-		-	-
CBS 415,86*	CBS-KNAW	MW182672	Fusarium mesoamericanum	Honduras	unknown	Musa	94686	32.1	34.1	5796		-	-	-		1406	1278	2504	1463	-	-	-	1644	-	-	-		-	-		2006	1032		1012	909		-	-	1159	879	-	-	1780	1359	1861	1368		-	-
CBS 110252*	CBS-KNAW	MW182671		USA, Pennsylvania	unknown	grape	89534	31.8	34.0	5796		-	-	-		1406	1278	-	1454	1257	-	-	1644	-	432	510		-	-		1972	1032		1012	909		-	-	1159	879	-	-	-	-	1861	1368		-	-
CBS 127503*	CBS-KNAW	MW182673	Fusarium nepalense	Nepal, Lamjung	unknown	oats	95676	31.6	34.1	5796		307	1146	993		1406	1278	-	1475	924	1603	1251	1651	987	-	-		1444	1263		1960	1032		1012	909		-	-	1146	870	1995	1515	-	-	1861	1368		-	-
CBS 127669*	CBS-KNAW	MW182674		Nepal	1997	rice	94071	31.7	34.2	5796		307	1146	993		1406	1278	-	1475	924	1603	1251	1651	987	-	-		1444	1263		1960	1032		1012	909		-	-	1146	870	1995	1515	-	-	1861	1368		-	-
CBS 123752*	CBS-KNAW	MW182675	Fusarium ussurianum	Russia	2003	oats	99850	31.4	34.2	5802		306	1152	999		1406	1278	-	-	-	1602	1251	1632	1053	-	-		1443	1263		1972	903		1012	909		-	-	-	-	-	-	1780	1359	1861	1368		-	-
CBS 123754*	CBS-KNAW	MW182676		Russia, near Ussuriysk	unknown	wheat	105995	31.3	34.9	6273		306	1152	999		1406	1278	-	-	-	1617	1251	1632	1053	-	-		1443	1263		1972	903		1012	909		-	-	1166	891	1994	1515	1780	1359	1861	1242		-	-
CBS 119177*	CBS-KNAW	MW182677	Fusarium vorosii	Hungary	unknown	wheat	106714	31.8	34.3	5766		306	1146	993		1406	1278	-	1465	876	1603	1251	1632	1053	-	-		1444	1263		1988	1032		1012	909		1466	930	1159	879	-	-	1780	1359	1861	1368		2405	2286
CBS 119178*	CBS-KNAW	MW182678		Japan, Hokkaido	unknown	wheat	92946	31.6	34.1	5796		307	1146	993		1406	1278	-	1475	924	1602	1251	1633	1053	-	-		1444	1263		1961	744		1012	909		1146	870	1861	1368	-	-	-	-	-	-		-	-
CBS 123664*	CBS-KNAW	MW182679		Japan, Hokkaido	unknown	wheat	91298	31.7	34.0	5817		307	1146	993		1406	1278	-	1475	924	1602	1251	1633	1053	-	-		1444	1263		1961	744		1012	909		1146	870	1861	1368	-	-	-	-	-	-		-	-
CBS 123663, NRRL34461*	CBS-KNAW	MW186777	Fusarium sp.	South Africa	unknown	soil	102257	31.8	34.8	6267		306	1146	993		1406	1278	-	1484	810	1602	1251	1668	981	-	-		1444	1263		1988	1032		1012	909		1147	873	1784	1368	-	-	-	-	1861	1386		-	-
PH-1	CBS-KNAW	MH412632	F. graminearum s.s.	USA	unknown	unknown	95638	31.8	34.3	5796		306	1146	993		1406	1278	-	1456	876	1603	1251	1632	1053	-	-		1444	1263		1823	1032		1012	876		1466	930	1159	879	-	-	-	-	1867	1011		-	-
CBS 119173**	CBS-KNAW	KP966552		USA	2005	wheat	100342	31.7	34.3	5796		306	1146	993		1406	1278	-	1456	876	1603	1251	1632	1053	-	-		1444	1263		1980	1032		1012	876		1466	930	1159	879	-	-	1780	1359	1867	1011		-	-
CBS 134070	CBS-KNAW	MT036727		Illinois, Urbana, USA	unknown	Miscanthus giganteus	94643	31.9	34.3	5796		306	1146	993		1406	1278	-	1456	876	1603	1251	1632	1053	-	-		1444	1263		1972	1032		1012	876		1466	930	1159	879	-	-	-	-	1867	1011		-	-
CBS 139514	CBS-KNAW	KP966560		Argentina	2010	barley	96167	31.8	34.3	5796		306	1146	993		1406	1278	-	1456	876	1603	1251	1632	1053	-	-		1444	1263		1972	1032		1012	876		1466	930	1159	879	-	-	-	-	1867	1011		-	-
CBS 139513	CBS-KNAW	KP966561		Argentina	2011	barley	95041	31.9	34.3	5796		306	1146	993		1406	1278	-	1456	876	1603	1251	1632	1053	-	-		1444	1263		1988	1032		1012	876		1466	930	-	-	-	-	-	-	1867	1011		-	-
INRA-156	WUR-BU	BK010541		France	2001	wheat	101424	31.9	34.3	5796		306	1146	993		1406	1278	-	1456	876	1603	1251	1632	1053	-	-		1444	1263		1972	1032		1012	876		1466	930	1147	873	-	-	-	-	1867	1011		2405	2286
C10a	WUR-BU	MT036725		Chartres, France	2002	wheat	99072	31.7	34.3	5796		306	1146	993		1406	1278	-	1456	876	1603	1251	1632	1053	-	-		1444	1263		1988	1032		1012	876		1466	930	1159	879	-	-	-	-	1867	1011		-	-
INRA-159	WUR-BU	BK010542		France	2001	wheat	96199	31.8	34.3	5796		306	1146	993		1406	1278	-	1456	876	1603	1251	1632	1053	-	-		1444	1263		1988	1032		1012	876		1466	930	1159	879	-	-	-	-	1867	1011		-	-
INRA-164	WUR-BU	BK010543		France	2002	wheat	99678	31.8	34.3	5796		306	1146	993		1406	1278	-	1456	876	1603	1251	1632	1053	-	-		1444	1263		1988	1032		1012	876		1466	930	1159	879	-	-	1780	1359	1867	1011		-	-
Fg820	WUR-BU	MT036680		Zuid Flevoland, Netherlands	1999	wheat	96742	31.8	34.3	5796		306	1146	993		1406	1278	-	1456	876	1603	1251	1632	1053	-	-		1444	1263		1988	1032		1012	876		1466	930	-	-	-	-	-	-	1867	1011		-	-
AGV0002B	WUR-BU	MT036724		Lelystad, Netherlands	2008	wheat	97971	31.8	34.3	5796		306	1146	993		1406	1278	-	1456	876	1603	1251	1632	1053	-	-		1444	1263		1988	1032		1012	876		1466	930	1159	879	-	-	1780	1359	1867	1011		-	-
HZ26A	WUR-BU	MT036739		Zeewolde, Netherlands	2008	wheat	97874	31.7	34.3	5796		306	1146	993		1406	1278	-	1456	876	1603	1251	1632	1053	-	-		1444	1263		1972	1032		1012	876		1466	930	-	-	-	-	-	-	1867	1011		-	-
FG 3211	WUR-BU	MT036732		Germany	1992	wheat	100861	31.7	34.3	5796		306	1146	993		1406	1278	-	1456	876	1603	1251	1632	1053	-	-		1444	1263		1988	1032		1012	876		1466	930	1159	879	-	-	1780	1359	1867	1011		-	-
CS10007	WUR-BU	MT036729		Dedenbach, Germany	2007	wheat	97428	31.8	34.3	5796		306	1146	993		1406	1278	-	1456	876	1603	1251	1634	1053	-	-		1444	1263		1823	1032		1012	876		1466	930	1159	879	-	-	-	-	1867	1011		-	-
GER 8-8	ARIPP	MT036735		Germany	1998	wheat	94644	31.9	34.3	5796		306	1146	993		1406	1278	-	1456	876	1603	1251	1632	1053	-	-		1444	1263		1988	1032		1012	876		1466	930	-	-	-	-	-	-	1867	1011		-	-
04431	DBNP	MT036720		Poland	2004	wheat	99150	31.8	34.3	5796		306	1146	993		1406	1278	-	1456	876	1603	1251	1632	1053	-	-		1444	1263		1988	1032		1012	876		1466	930	1159	879	-	-	1780	1359	1867	1011		-	-
16-462-z	DBNP	MT036699		Poland	2016	wheat	97889	31.9	32.3	4536		306	1146	993		1406	1278	-	1456	876	1603	1251	1632	1053	-	-		1444	1263		1988	1032		1012	876		1466	930	1159	879	-	-	-	-	1867	1011		2405	2286
CBS 138561	CBS-KNAW	KP966557		Poland	2010	wheat	99062	31.7	34.3	5796		306	1146	993		1406	1278	-	1456	876	1603	1251	1632	1053	-	-		1444	1263		1988	1032		1012	876		1466	930	1159	879	-	-	-	-	1867	1011		-	-
3-2	IN	MT036686		Moscow region, Russia	2014	unknown	96704	31.8	34.3	4536		306	1146	993		1406	1278	-	1456	876	1603	1251	1632	1053	-	-		1444	1263		1972	1032		1012	876		1466	930	-	-	-	-	-	-	1867	1011		-	-
HN9-1	WUR-BU	BK010539		China	2002	wheat	96307	31.8	34.3	5796		306	1146	993		1406	1278	-	1456	876	1603	1251	1632	1053	-	-		1444	1263		1972	1032		1012	876		1466	930	-	-	-	-	-	-	1867	1011		-	-
HN-Z6	WUR-BU	BK010540		China	2012	wheat	97767	31.8	34.3	5796		306	1146	993		1406	1278	-	1456	876	1603	1251	1632	1053	-	-		1444	1263		1988	1032		1012	876		1466	930	1146	870	1994	1515	-	-	1867	1011		-	-
* - strains sequenced in this study
All strains of F.g. s.s. were sequenced in our previous study (Kulik et al., 2020). This Suppl File includes 21 representative strains, which were selected based on their unique mosaicism in MGE distribution.
** -The strain belongs to genetically distinct Gulf Coast population of F. graminearum sensu stricto s.s.
[truncated: 69 more columns]
