# Supplementary material for: Uncovering Diagnostic Value of Mitogenome for Identification of Cryptic Species Fusarium graminearum Sensu Stricto
Source: Front Microbiol. 2021 Aug 31;12:714651. doi: 10.3389/fmicb.2021.714651 (PMC8439580; doi:10.3389/fmicb.2021.714651)
Supplement: Supplementary file 5 [file Table_2.xlsx]

## Sheet: Arkusz1
Supplementary file 2. Determination of SNPs in fungal mitogenomes by comparison to reference mitogenome of PH-1 strain of F. graminearum s.s.
Strains code	Accession number	Species	Fungal collection	SNP
HN9-1	BK010539	F. graminearum s.s.	WUR-BU	15
HN-Z6	BK010540		WUR-BU	29
INRA-156	BK010541		WUR-BU	32
INRA-159	BK010542		WUR-BU	11
INRA-164	BK010543		WUR-BU	11
CBS 119173	KP966552		CBS-KNAW	13
CBS 138561	KP966557		CBS-KNAW	10
CBS 139514	KP966560		CBS-KNAW	12
CBS 139513	KP966561		CBS-KNAW	11
Fg820	MT036680		CBS-KNAW	10
N21	MT036684		DBNP	11
N42	MT036683		DBNP	12
N51	MT036682		DBNP	9
N61	MT036681		DBNP	25
2t 275-1	MT036685		ARRP	9
3-2	MT036686		IN	13
90-03a	MT036687		FCCDERI	11
09-04A	MT036688		FCCDERI	11
09-05a	MT036689		FCCDERI	11
09-13a	MT036690		FCCDERI	12
09-21a	MT036691		FCCDERI	11
09-53b	MT036692		FCCDERI	10
10F1	MT036693		WUR-BU	9
14C1	MT036694		WUR-BU	10
16-21-z	MT036695		DBNP	9
16-43-tp	MT036696		DBNP	10
16-92-z	MT036697		DBNP	11
16-390-z	MT036698		DBNP	10
16-462-z	MT036699		DBNP	9
17-98	MT036701		IN	14
23-4	MT036702		WUR-BU	14
71E1	MT036703		WUR-BU	12
79E1	MT036704		WUR-BU	12
87-7	MT036705		WUR-BU	11
114-2	MT036706		WUR-BU	11
119-12	MT036707		WUR-BU	11
177-5	MT036708		IN	10
178-7	MT036709		IN	15
187-2	MT036710		IN	9
237	MT036711		FCCDERI	11
321	MT036712		FCCDERI	10
335-2P	MT036713		ARRP	14
336-3B	MT036714		ARRP	9
0358	MT036715		DBNP	14
433-2	MT036716		ARRP	11
630	MT036717		FCCDERI	11
03132	MT036718		DBNP	9
04286	MT036719		DBNP	13
04431	MT036720		DBNP	11
04501	MT036721		DBNP	14
58918	MT036722		VIZR	10
70725	MT036723		VIZR	13
AGV002B	MT036724		WUR-BU	12
C10a	MT036725		WUR-BU	9
C10b	MT036726		WUR-BU	9
CBS_134070	MT036727		CBS-KNAW	36
CS9907	MT036728		WUR-BU	11
CS10007	MT036729		WUR-BU	22
F1B	MT036730		WUR-BU	10
FG08	MT036731		WUR-BU	10
FG3211	MT036732		WUR-BU	9
Fr1b2	MT036733		WUR-BU	12
Fr10a3	MT036734		WUR-BU	11
GER_8-8	MT036735		ARIPP	13
GER_37	MT036736		WUR-BU	9
GER_74b	MT036737		WUR-BU	11
GER 4527b	MT036738		WUR-BU	14
HZ26A	MT036739		WUR-BU	12
ITA 202	MT036740		FCCDERI	10
ITA 285	MT036741		FCCDERI	14
ITA 593	MT036742		FCCDERI	9
ITA 1377	MT036743		FCCDERI	10
ITA 1601	MT036744		FCCDERI	10
ITA 1606	MT036745		FCCDERI	9
Kr 275-1	MT036746		ARRP	11
L14b	MT036747		WUR-BU	9
N4 1	MT036748		DBNP	11
N6 2	MT036749		DBNP	11
N7 1	MT036750		DBNP	11
N8 2	MT036751		DBNP	10
N101	MT036752		DBNP	10
N102	MT036753		DBNP	9
RH14A	MT036754		WUR-BU	11
S5A	MT036755		WUR-BU	11
S8A	MT036756		WUR-BU	10
St-6	MT036757		ARRP	10
CBS 119800	KP966554		CBS-KNAW	14
CBS 110253, NRRL 26752	MW182647		CBS-KNAW	208
CBS 110255, NRRL 26755	MW182648	F. acaciae-mearnsii	CBS-KNAW	197
CBS 123662, NRRL 34207	MW182649		CBS-KNAW	194
CBS 122858, NRRL 46726	MW182651	F. aethiopicum	CBS-KNAW	163
CBS 123667	MW182650		CBS-KNAW	172
191317	MN935429		unknown	149
180363	MN935425	F. asiaticum	unknown	148
CBS 110258, NRRL 26156	MW182652		CBS-KNAW	135
CBS 110244, NRRL 2903	MW182653	F. austroamericanum	CBS-KNAW	181
CBS 110246, NRRL 28718	MW182654		CBS-KNAW	187
CBS 316.73, NRRL 26916	MW182657		CBS-KNAW	176
CBS 110251, NRRL 29105	MW182655	F. boothii	CBS-KNAW	176
CBS 119170	MW182656		CBS-KNAW	170
CBS 119179	MW182658	F. brasilicum	CBS-KNAW	178
CBS 119180	MW182659		CBS-KNAW	178
CBS 119183, NRLL 29297	MW182660		CBS-KNAW	184
CBS_123655	MW182661	F. cortadariae	CBS-KNAW	171
CBS_123659, NRRL_31205	MW182662		CBS-KNAW	166
CBS_119175	MW182663	F.gerlachii	CBS-KNAW	36
CBS_119176	MW182664		CBS-KNAW	36
CBS_127524	MW182667	F. louisianense	CBS-KNAW	61
CBS_127525	MW182668		CBS-KNAW	48
CBS_110249, NRRL_29010	MW182669	F. meridionale	CBS-KNAW	189
CBS_110260, NRRL_28721	MW182670	F. meridionale x F. asiaticum hybrid strain	CBS-KNAW	172
CBS_415.86, NRRL_25797	MW182672	F. mesoamericanum	CBS-KNAW	216
CBS_110252, NRRL_29148	MW182671		CBS-KNAW	193
CBS 127503	MW182673	F. nepalense	CBS-KNAW	150
CBS 127669	MW182674		CBS-KNAW	147
CBS 123752	MW182675	F. ussurianum	VIZR	227
CBS 123754	MW182676		VIZR	230
CBS 119177	MW182677		CBS-KNAW	31
CBS 119178	MW182678	F. vorosii	CBS-KNAW	147
CBS 123664	MW182679		CBS-KNAW	148
CBS 123663, NRRL34461	MW186777	Fusarium sp.	CBS-KNAW	188
CS3427	MT036636		WUR-BU	142
CS3220	NC_046566	F. pseudograminearum	WUR-BU	183
CS3096	MT036637		WUR-BU	182
S18-34	MT036646		DBNP	213
CBS 110268	MT036645	F. cerealis	CBS-KNAW	211
37031	NC_046567		VIZR	216
MU12A	MT036677	F. culmorum	WUR-BU	130
CBS 139512	NC_026993		CBS-KNAW	130
ARRP - All-Russian Research Institute of Phytopathology, Bolshie Vyazyomy (Moscow, Russia)
VIZR - All-Russian Institute of Plant Protection (St.-Petersburg, Russia)
CBS-KNAW - Westerdijk Fungal Biodiversity Institute (Utrecht, The Netherlands)
DPMM - Department of Phytopathology and Molecular Mycology of the University of Technology and Life Sciences (Bydgoszcz, Poland).
DBNP - Department of Botany and Nature Protection of the University of Warmia and Mazury in Olsztyn (Olsztyn, Poland).
FCCDERI - Fungal Culture Collection of the Department Environmental Research and Innovation of the Luxembourg Institute of Science and Technology (Luxembourg)
IN - Institute of Nutrition (Moscow, Russia)
WUR-BU - WUR-BU Biointeraction and Plant Health working collection (Wageningen University & Research, Wageningen, The Netherlands)
